# Supplementary material for: The Presence of Treponema spp. in Equine Hoof Canker Biopsies and Skin Samples from Bovine Digital Dermatitis Lesions
Source: Microorganisms. 2021 Oct 20;9(11):2190. doi: 10.3390/microorganisms9112190 (PMC8625648; doi:10.3390/microorganisms9112190)
Supplement: Supplementary file 1 [file microorganisms-09-02190-s001.zip]

Archive with 1 entries (1 files):
- Supplementary material Figure S1-S3.pdf
